# Supplementary material for: Effectiveness of Adapted COVID-19 Vaccines and Ability to Establish Herd Immunity against Omicron BA.1 and BA4-5 Variants of SARS-CoV-2
Source: Vaccines (Basel). 2023 Dec 10;11(12):1836. doi: 10.3390/vaccines11121836 (PMC10747774; doi:10.3390/vaccines11121836)
Supplement: Supplementary file 1 [file vaccines-11-01836-s001.zip]

Archive with 1 entries (1 files):
- vaccines-2715001-supplementary.pdf
